# Supplementary material for: ﻿Impatiensyunlingensis (Balsaminaceae), a new species from Yunnan, China
Source: PhytoKeys. 2022 Oct 27;212:13–27. doi: 10.3897/phytokeys.212.89347 (PMC9836640; doi:10.3897/phytokeys.212.89347)
Supplement: XML Treatment for Impatiens yunlingensis [file phytokeys.212.89347-treatment1.xml]

<!DOCTYPE tp:taxon-treatment
  PUBLIC "-//TaxonX//DTD Taxonomic Treatment Publishing DTD v0 20100105//EN" "tax-treatment-NSO.dtd">
<tp:taxon-treatment xmlns:tp="http://www.plazi.org/taxpub"><tp:treatment-meta><kwd-group><label>Taxon classification</label><kwd>
              <named-content content-type="kingdom">Plantae</named-content>
            </kwd><kwd>
              <named-content content-type="order">Ericales</named-content>
            </kwd><kwd>
              <named-content content-type="family">Balsaminaceae</named-content>
            </kwd></kwd-group><mixed-citation publication-type="journal"><person-group><name><surname>Yu</surname><given-names>Jiang-Hong</given-names></name><name><surname>Zhang</surname><given-names>Wen-Di</given-names></name><name><surname>Qin</surname><given-names>Fei</given-names></name><name><surname>Xia</surname><given-names>Chang-Ying</given-names></name><name><surname>Qin</surname><given-names>Ying</given-names></name><name><surname>An</surname><given-names>Ming-Tai</given-names></name><name><surname>Gadagkar</surname><given-names>Sudhindra R.</given-names></name><name><surname>Yu</surname><given-names>Sheng-Xiang</given-names></name></person-group><article-title>﻿<italic><tp:taxon-name><tp:taxon-name-part taxon-name-part-type="genus" reg="Impatiens">Impatiens</tp:taxon-name-part><tp:taxon-name-part taxon-name-part-type="species" reg="yunlingensis">yunlingensis</tp:taxon-name-part></tp:taxon-name></italic> (<tp:taxon-name><tp:taxon-name-part taxon-name-part-type="family">Balsaminaceae</tp:taxon-name-part></tp:taxon-name>), a new species from Yunnan, China</article-title><source>PhytoKeys</source><day>27</day><month>10</month><year>2022</year><volume>212</volume><fpage>13</fpage><lpage>27</lpage><pub-id pub-id-type="doi">10.3897/phytokeys.212.89347</pub-id></mixed-citation></tp:treatment-meta><tp:nomenclature><label>﻿</label><tp:taxon-name>
            <object-id xmlns:xlink="http://www.w3.org/1999/xlink" content-type="arpha" xlink:type="simple">46E762A9-6C97-5D8D-8D69-42A4D8EF6DCD</object-id>
            <tp:taxon-name-part taxon-name-part-type="genus" reg="Impatiens">Impatiens</tp:taxon-name-part>
            <tp:taxon-name-part taxon-name-part-type="species" reg="yunlingensis">yunlingensis</tp:taxon-name-part>
            <object-id xmlns:xlink="http://www.w3.org/1999/xlink" content-type="ipni" xlink:type="simple">urn:lsid:ipni.org:names:77307296-1</object-id>
          </tp:taxon-name><tp:taxon-authority>S.X. Yu, Chang Y. Xia &amp; J.H. Yu</tp:taxon-authority><tp:taxon-status xmlns:xlink="http://www.w3.org/1999/xlink" xlink:type="simple">sp. nov.</tp:taxon-status><xref ref-type="fig" rid="F1">Figs 1</xref><xref ref-type="fig" rid="F2">, 2</xref></tp:nomenclature><tp:treatment-sec sec-type="diagnosis" id="SECID0EVAAE"><title>Diagnosis.</title><p>Similar to <italic><tp:taxon-name><tp:taxon-name-part taxon-name-part-type="genus" reg="Impatiens">I.</tp:taxon-name-part><tp:taxon-name-part taxon-name-part-type="species" reg="delavayi">delavayi</tp:taxon-name-part></tp:taxon-name></italic> Franchet, in having coarsely crenate leave margin, bracts in the upper part, ca. 4/5 length of the pedicels, saccate lower sepal with shallowly bifid spur, but differs from <italic><tp:taxon-name><tp:taxon-name-part taxon-name-part-type="genus" reg="Impatiens">I.</tp:taxon-name-part><tp:taxon-name-part taxon-name-part-type="species" reg="delavayi">delavayi</tp:taxon-name-part></tp:taxon-name></italic> with lateral sepals 4 (vs. 2) and lateral united petal basal lobes subtriangular (vs. dolabriform).</p></tp:treatment-sec><tp:treatment-sec sec-type="material" id="SECID0ERBAE"><title>Type.</title><p>China. Yunnan: Dêqên County, Yunling Township, Yongzhi Village, understory and along river, alt. 1780 m, <named-content xmlns:xlink="http://www.w3.org/1999/xlink" content-type="dwc:verbatimCoordinates" xlink:type="simple"><named-content content-type="geo-json" specific-use="{&#34;type&#34;:&#34;Point&#34;,&#34;coordinates&#34;:[98.816667,28.183333]}" id="NCID0E1BAE" xlink:type="simple">28°11'N, 98°49'E</named-content></named-content>, 07 Oct. 2018, Shengxiang Yu, Changying Xia, Xuexue Wu and Xiaxing Liu 9998 (holotype: PE, isotype: IBK).</p><fig id="F1" position="float" orientation="portrait"><object-id xmlns:xlink="http://www.w3.org/1999/xlink" content-type="doi" xlink:type="simple">10.3897/phytokeys.212.89347.figure1</object-id><object-id xmlns:xlink="http://www.w3.org/1999/xlink" content-type="arpha" xlink:type="simple">A82B04AF-C981-5A67-A879-A451C874369B</object-id><label>Figure 1.</label><caption><p><italic><tp:taxon-name><tp:taxon-name-part taxon-name-part-type="genus" reg="Impatiens">Impatiens</tp:taxon-name-part><tp:taxon-name-part taxon-name-part-type="species" reg="yunlingensis">yunlingensis</tp:taxon-name-part></tp:taxon-name></italic> S.X. Yu, Chang Y. Xia &amp; J.H. Yu, sp. nov. <bold>A</bold> branch with leaves, flowers and capsules <bold>B</bold> flower, front view <bold>C</bold> flower, lateral view <bold>D</bold> outer lateral sepal <bold>E</bold> inner lateral sepal <bold>F</bold> lower sepal <bold>G</bold> dorsal petal <bold>H</bold> lateral united petals (H1) basal lobe (H2) distal lobe <bold>I</bold> filaments and anthers <bold>J</bold> capsules (Drawing by Wen-Hong Lin).</p></caption><graphic xmlns:xlink="http://www.w3.org/1999/xlink" xlink:href="phytokeys-212-013_article-89347__-g001.jpg" position="float" orientation="portrait" xlink:type="simple" id="oo_762592.jpg"><uri content-type="original_file" xlink:type="simple">https://binary.pensoft.net/fig/762592</uri></graphic></fig></tp:treatment-sec><tp:treatment-sec sec-type="description" id="SECID0ELDAE"><title>Description.</title><p>Annual herb, 50–70 cm tall. Stems slender, erect, branched, or simple, glabrous; inferior nodes swollen, glabrous. Leaves alternate; lower and middle leaves petiolate, upper leaves sessile or subsessile; petiole 2–3 cm long, slender, purplish or pale green, glabrous, glandless; leave blade, 5–8 cm long, 3–5 cm wide, broadly ovate or ovate-orbicular, base cordate, apex obtuse, margin coarsely crenate, thinly membranous, glabrous; lateral vein 5–7 pairs; margin coarsely crenate. Lower and middle leaves petiolate; petiole 2–3 cm long, glabrous, purplish, slender; Racemes in upper axils, 2–3-flowered; peduncles 2–4 cm long, slender. Pedicels 1–3 cm long, glabrous, purplish, bracteate below flowers; bracts ovate, in the upper part, ca. <sup>4</sup>/<sub>5</sub> length of the pedicels, ca. 1 mm wide, 1–3 mm long, acute, persistent. Flowers purplish, large, 2.5–3.5 cm deep. Lateral sepals 4; outer 2 large, 1–1.5 cm long, ca. 1 cm wide, 1–3 mm long, obliquely ovate, inequilateral, apex acute, glabrous, purplish; inner 2 small, 2–4 mm long, 1–1.5 mm wide, oblong, apex acuminate glabrous, purplish or pale green. Lower sepal 2–2.5 cm deep, 1.5–2 mm wide, 2.5–3 cm long, saccate, purplish red, abruptly narrowed into an incurved spur; spur short, ca. 1 cm long, shallowly bifid. Dorsal petal 8–12 mm long, 10–15 mm wide, orbiculate, base truncate, apex rounded, glabrous, purple, midrib thickened. Lateral united petals 2.5–3 cm long, 2-lobed; basal lobes ca. 1 cm long, 5 mm wide, subtriangular, apex obtuse, glabrous, purplish; distal lobes 2.5–3 cm long, 8–12 mm wide, triangular, apex acute glabrous, purplish or buff; auricle inflexed. Stamens 5, anthers obtuse. Capsule linear, 3–4 cm long, five carpels, many seeds per locule. Seeds elliptic-oblong, tuberculate.</p><fig id="F2" position="float" orientation="portrait"><object-id xmlns:xlink="http://www.w3.org/1999/xlink" content-type="doi" xlink:type="simple">10.3897/phytokeys.212.89347.figure2</object-id><object-id xmlns:xlink="http://www.w3.org/1999/xlink" content-type="arpha" xlink:type="simple">3C3E2635-FA84-5976-9222-42F5BEFC419E</object-id><label>Figure 2.</label><caption><p><bold>A–F</bold><italic><tp:taxon-name><tp:taxon-name-part taxon-name-part-type="genus" reg="Impatiens">Impatiens</tp:taxon-name-part><tp:taxon-name-part taxon-name-part-type="species" reg="yunlingensis">yunlingensis</tp:taxon-name-part></tp:taxon-name></italic><bold>A</bold> habitat <bold>B</bold> plant <bold>C</bold> branch with flower <bold>D</bold> flower, front view <bold>E</bold> flower, lateral view <bold>F</bold> flower anatomy (a) dorsal petal (b) lateral united petals (c) outer lateral sepal (d) inner lateral sepal (e) lower sepal (f) filaments and anthers <bold>G</bold><italic><tp:taxon-name><tp:taxon-name-part taxon-name-part-type="genus" reg="Impatiens">Impatiens</tp:taxon-name-part><tp:taxon-name-part taxon-name-part-type="species" reg="delavayi">delavayi</tp:taxon-name-part></tp:taxon-name></italic> branch with flowers <bold>H</bold><italic><tp:taxon-name><tp:taxon-name-part taxon-name-part-type="genus" reg="Impatiens">Impatiens</tp:taxon-name-part><tp:taxon-name-part taxon-name-part-type="species" reg="delavayi">delavayi</tp:taxon-name-part></tp:taxon-name></italic> flower.</p></caption><graphic xmlns:xlink="http://www.w3.org/1999/xlink" xlink:href="phytokeys-212-013_article-89347__-g002.jpg" position="float" orientation="portrait" xlink:type="simple" id="oo_762593.jpg"><uri content-type="original_file" xlink:type="simple">https://binary.pensoft.net/fig/762593</uri></graphic></fig></tp:treatment-sec><tp:treatment-sec sec-type="phenology" id="SECID0EVFAE"><title>Phenology.</title><p>Flowering occurs from September to October, fruiting from September to November.</p></tp:treatment-sec><tp:treatment-sec sec-type="distribution" id="SECID0E1FAE"><title>Distribution and ecology.</title><p>This species is only known to be found in Dêqên County, Yunnan, China (Fig. <xref ref-type="fig" rid="F3">3</xref>); under evergreen broadleaf forests and along the river; alt. 1780–2500 m.</p><fig id="F3" position="float" orientation="portrait"><object-id xmlns:xlink="http://www.w3.org/1999/xlink" content-type="doi" xlink:type="simple">10.3897/phytokeys.212.89347.figure3</object-id><object-id xmlns:xlink="http://www.w3.org/1999/xlink" content-type="arpha" xlink:type="simple">F39422A2-4F0D-5B04-A1B5-25E13CB39D7C</object-id><label>Figure 3.</label><caption><p>Geographical distribution of <italic><tp:taxon-name><tp:taxon-name-part taxon-name-part-type="genus" reg="Impatiens">Impatiens</tp:taxon-name-part><tp:taxon-name-part taxon-name-part-type="species" reg="yunlingensis">yunlingensis</tp:taxon-name-part></tp:taxon-name></italic>.</p></caption><graphic xmlns:xlink="http://www.w3.org/1999/xlink" xlink:href="phytokeys-212-013_article-89347__-g003.jpg" position="float" orientation="portrait" xlink:type="simple" id="oo_762594.jpg"><uri content-type="original_file" xlink:type="simple">https://binary.pensoft.net/fig/762594</uri></graphic></fig></tp:treatment-sec><tp:treatment-sec sec-type="conservation status" id="SECID0E3GAE"><title>Conservation status.</title><p><italic><tp:taxon-name><tp:taxon-name-part taxon-name-part-type="genus" reg="Impatiens">Impatiens</tp:taxon-name-part><tp:taxon-name-part taxon-name-part-type="species" reg="yunlingensis">yunlingensis</tp:taxon-name-part></tp:taxon-name></italic> is only known from the type locality with two middle-sized populations in an area that has been severely disturbed by overgrazing. Based on lack of additional local studies, we consider its status as Data Deficient [<abbrev xmlns:xlink="http://www.w3.org/1999/xlink" xlink:title="Data Deficient" id="ABBRID0ENHAE" xlink:type="simple">DD</abbrev>] (<xref ref-type="bibr" rid="B13">IUCN 2017</xref>). However, since the Hengduan Mountains are characterized by the high diversity of narrow-ranged species, including endemic, threatened, rare, and nationally protected species (<xref ref-type="bibr" rid="B21">Qin et al. 2017</xref>; <xref ref-type="bibr" rid="B28">Sun et al. 2017</xref>; <xref ref-type="bibr" rid="B36">Xu et al. 2019</xref>), all of which have been considered as a conservation priority for its global biodiversity hotspot and high species richness (<xref ref-type="bibr" rid="B19">Myers et al. 2000</xref>; <xref ref-type="bibr" rid="B2">Brooks et al. 2006</xref>; <xref ref-type="bibr" rid="B36">Xu et al. 2019</xref>). The conservation status of this apparently rare and narrow-ranged species is of high concern.</p></tp:treatment-sec><tp:treatment-sec sec-type="etymology" id="SECID0ENIAE"><title>Etymology.</title><p>The specific epithet ‘<italic>yunlingensis</italic>’ refers to the locality of the type specimen, Yunling Township, Dêqên County, Yunnan, China.</p></tp:treatment-sec><tp:treatment-sec sec-type="Additional specimen examined" id="SECID0EVIAE"><title>Additional specimen examined.</title><p><bold><italic>Paratype</italic>.</bold> China. Yunnan: Dêqên County, Yunling Township, Shualao Village; hillside and understory, alt. 2500 m, <named-content xmlns:xlink="http://www.w3.org/1999/xlink" content-type="dwc:verbatimCoordinates" xlink:type="simple"><named-content content-type="geo-json" specific-use="{&#34;type&#34;:&#34;Point&#34;,&#34;coordinates&#34;:[98.783333,28.150000]}" id="NCID0EDJAE" xlink:type="simple">28°09'N, 98°47'E</named-content></named-content>, 07 Oct. 2018, Shengxiang Yu, Changying Xia, Xuexue Wu and Xiaxing Liu 10002 (PE).</p></tp:treatment-sec><tp:treatment-sec sec-type="description" id="SECID0EIJAE"><title>Seed description and palynology.</title><p>Seeds of <italic><tp:taxon-name><tp:taxon-name-part taxon-name-part-type="genus" reg="Impatiens">I.</tp:taxon-name-part><tp:taxon-name-part taxon-name-part-type="species" reg="yunlingensis">yunlingensis</tp:taxon-name-part></tp:taxon-name></italic> are elliptic-oblong, with a size of 2.6 × 1.9 mm, L (long) / W (wide) = 1.37 (Fig. <xref ref-type="fig" rid="F4">4 A–C</xref>). The surface is equipped with coarse tubercular ornamentation mostly covered by grain-shaped appendages. While the seeds of <italic><tp:taxon-name><tp:taxon-name-part taxon-name-part-type="genus" reg="Impatiens">I.</tp:taxon-name-part><tp:taxon-name-part taxon-name-part-type="species" reg="delavayi">delavayi</tp:taxon-name-part></tp:taxon-name></italic> are also elliptic-oblong, with a size of 3.5 × 2.3 mm, L (long) / W (wide) = 1.52 (Fig. <xref ref-type="fig" rid="F4">4 D–F</xref>), the surface contains coarse tubercular ornamentation glabrous and no grain shaped appendages on the top. Pollen grains of both <italic><tp:taxon-name><tp:taxon-name-part taxon-name-part-type="genus" reg="Impatiens">I.</tp:taxon-name-part><tp:taxon-name-part taxon-name-part-type="species" reg="yunlingensis">yunlingensis</tp:taxon-name-part></tp:taxon-name></italic> and <italic><tp:taxon-name><tp:taxon-name-part taxon-name-part-type="genus" reg="Impatiens">I.</tp:taxon-name-part><tp:taxon-name-part taxon-name-part-type="species" reg="delavayi">delavayi</tp:taxon-name-part></tp:taxon-name></italic> are tetracolpate, elliptic in polar view, exine with irregular reticulate ornamentation, and granules in lumina. <italic><tp:taxon-name><tp:taxon-name-part taxon-name-part-type="genus" reg="Impatiens">Impatiens</tp:taxon-name-part><tp:taxon-name-part taxon-name-part-type="species" reg="yunlingensis">yunlingensis</tp:taxon-name-part></tp:taxon-name></italic> pollen size (E<sub>1</sub> × E<sub>2</sub>: length of long equatorial axis × length of short equatorial axis) is 28.05 × 16.67 μm (Fig. <xref ref-type="fig" rid="F4">4 G–I</xref>), while it is 27.78 × 17.50 μm (E<sub>1</sub> × E<sub>2</sub>) for <italic><tp:taxon-name><tp:taxon-name-part taxon-name-part-type="genus" reg="Impatiens">I.</tp:taxon-name-part><tp:taxon-name-part taxon-name-part-type="species" reg="delavayi">delavayi</tp:taxon-name-part></tp:taxon-name></italic> (Fig. <xref ref-type="fig" rid="F4">4J–L</xref>) (Suppl. material <xref ref-type="supplementary-material" rid="S1">1</xref>: Table S2).</p><fig id="F4" position="float" orientation="portrait"><object-id xmlns:xlink="http://www.w3.org/1999/xlink" content-type="doi" xlink:type="simple">10.3897/phytokeys.212.89347.figure4</object-id><object-id xmlns:xlink="http://www.w3.org/1999/xlink" content-type="arpha" xlink:type="simple">3433BC01-695E-5A86-95FE-0635CAF59289</object-id><label>Figure 4.</label><caption><p>Scanning electron microscope images of seeds and pollen grains <bold>A–C</bold> seeds of <italic><tp:taxon-name><tp:taxon-name-part taxon-name-part-type="genus" reg="Impatiens">Impatiens</tp:taxon-name-part><tp:taxon-name-part taxon-name-part-type="species" reg="yunlingensis">yunlingensis</tp:taxon-name-part></tp:taxon-name></italic><bold>D–F</bold> seeds of <italic><tp:taxon-name><tp:taxon-name-part taxon-name-part-type="genus" reg="Impatiens">I.</tp:taxon-name-part><tp:taxon-name-part taxon-name-part-type="species" reg="delavayi">delavayi</tp:taxon-name-part></tp:taxon-name></italic><bold>G–I</bold> pollen grains of <italic><tp:taxon-name><tp:taxon-name-part taxon-name-part-type="genus" reg="Impatiens">I.</tp:taxon-name-part><tp:taxon-name-part taxon-name-part-type="species" reg="yunlingensis">yunlingensis</tp:taxon-name-part></tp:taxon-name></italic><bold>J–L</bold> pollen grains of <italic><tp:taxon-name><tp:taxon-name-part taxon-name-part-type="genus" reg="Impatiens">I.</tp:taxon-name-part><tp:taxon-name-part taxon-name-part-type="species" reg="delavayi">delavayi</tp:taxon-name-part></tp:taxon-name></italic>.</p></caption><graphic xmlns:xlink="http://www.w3.org/1999/xlink" xlink:href="phytokeys-212-013_article-89347__-g004.jpg" position="float" orientation="portrait" xlink:type="simple" id="oo_762595.jpg"><uri content-type="original_file" xlink:type="simple">https://binary.pensoft.net/fig/762595</uri></graphic></fig></tp:treatment-sec><tp:treatment-sec><!--Section generated to contain objects referenced in tp:taxon-treatment.--><supplementary-material xmlns:xlink="http://www.w3.org/1999/xlink" id="S1" position="float" orientation="portrait" xlink:type="simple"><object-id content-type="doi" xlink:type="simple">10.3897/phytokeys.212.89347.suppl1</object-id><object-id content-type="arpha" xlink:type="simple">D7C13358-8A9F-544B-BB45-D14D7E21D3A6</object-id><label>Supplementary material 1</label><caption><p>Appendix S1</p></caption><statement content-type="dataType"><label>Data type</label><p>Morphological, phylogenetic, GenBank accession numbers, images.</p></statement><statement content-type="notes"><label>Explanation note</label><p><bold>Table S1.</bold> Species and GenBank accession numbers for the marker sequences used in this study <bold>Table S2.</bold> Morphological characteristics of <italic><tp:taxon-name><tp:taxon-name-part taxon-name-part-type="genus" reg="Impatiens">Impatiens</tp:taxon-name-part><tp:taxon-name-part taxon-name-part-type="species" reg="yunlingensis">yunlingensis</tp:taxon-name-part></tp:taxon-name></italic> and <italic><tp:taxon-name><tp:taxon-name-part taxon-name-part-type="genus" reg="Impatiens">I.</tp:taxon-name-part><tp:taxon-name-part taxon-name-part-type="species" reg="delavayi">delavayi</tp:taxon-name-part></tp:taxon-name></italic><bold>Figures S1, S2.</bold> Bayesian posterior probabilities figure.</p></statement><media xlink:href="phytokeys-212-013_article-89347__-s001.doc" mimetype="application" mime-subtype="msword" position="float" orientation="portrait" xlink:type="simple" id="oo_762598.doc"><uri content-type="original_file" xlink:type="simple">https://binary.pensoft.net/file/762598</uri></media><permissions><license xlink:type="simple"><license-p>This dataset is made available under the Open Database License (http://opendatacommons.org/licenses/odbl/1.0/). The Open Database License (ODbL) is a license agreement intended to allow users to freely share, modify, and use this Dataset while maintaining this same freedom for others, provided that the original source and author(s) are credited.</license-p></license></permissions><attrib specific-use="authors">Jiang-Hong Yu, Ming-Tai An, Fei Qin, Chang-Ying Xia, Ying Qin, Sudhindra R. Gadagkar, Sheng-Xiang Yu</attrib></supplementary-material></tp:treatment-sec><ref-list><ref id="B13"><mixed-citation xmlns:xlink="http://www.w3.org/1999/xlink" xlink:type="simple">IUCN (<year>2017</year>) Guidelines for Using the IUCN Red List Categories and Criteria. Version 13. <ext-link xlink:type="simple" ext-link-type="uri" xlink:href="http://cmsdocs.s3.amazonaws.com/RedListGuidelines.pdf">http://cmsdocs.s3.amazonaws.com/RedListGuidelines.pdf</ext-link></mixed-citation></ref><ref id="B21"><mixed-citation xmlns:xlink="http://www.w3.org/1999/xlink" xlink:type="simple"><person-group><name name-style="western"><surname>Qin</surname><given-names>HN</given-names></name><name name-style="western"><surname>Zhao</surname><given-names>LN</given-names></name><name name-style="western"><surname>Yu</surname><given-names>SX</given-names></name><name name-style="western"><surname>Liu</surname><given-names>HY</given-names></name><name name-style="western"><surname>Liu</surname><given-names>B</given-names></name><name name-style="western"><surname>Xia</surname><given-names>NH</given-names></name><name name-style="western"><surname>Hua</surname><given-names>P</given-names></name></person-group> (<year>2017</year>) <article-title>Evaluating the endangerment status of China’s angiosperms through the red list assessment.</article-title><source>Biodiversity Science</source><volume>25</volume>(<issue>7</issue>): <fpage>745</fpage>–<lpage>757</lpage>. <ext-link xlink:type="simple" ext-link-type="doi" xlink:href="10.17520/biods.2017156">https://doi.org/10.17520/biods.2017156</ext-link></mixed-citation></ref><ref id="B28"><mixed-citation xmlns:xlink="http://www.w3.org/1999/xlink" xlink:type="simple"><person-group><name name-style="western"><surname>Sun</surname><given-names>H</given-names></name><name name-style="western"><surname>Zhang</surname><given-names>JW</given-names></name><name name-style="western"><surname>Tao</surname><given-names>D</given-names></name><name name-style="western"><surname>Boufford</surname><given-names>DE</given-names></name></person-group> (<year>2017</year>) <article-title>Origins and evolution of plant diversity in the Hengduan Mountains, China.</article-title><source>Plant Diversity</source><volume>39</volume>(<issue>4</issue>): <fpage>161</fpage>–<lpage>166</lpage>. <ext-link xlink:type="simple" ext-link-type="doi" xlink:href="10.1016/j.pld.2017.09.004">https://doi.org/10.1016/j.pld.2017.09.004</ext-link></mixed-citation></ref><ref id="B36"><mixed-citation xmlns:xlink="http://www.w3.org/1999/xlink" xlink:type="simple"><person-group><name name-style="western"><surname>Xu</surname><given-names>Y</given-names></name><name name-style="western"><surname>Huang</surname><given-names>JH</given-names></name><name name-style="western"><surname>Lu</surname><given-names>XH</given-names></name><name name-style="western"><surname>Zang</surname><given-names>RG</given-names></name></person-group> (<year>2019</year>) <article-title>Priorities and conservation gaps across three biodiversity dimensions of rare and endangered plant species in China.</article-title><source>Biological Conservation</source><volume>229</volume>: <fpage>30</fpage>–<lpage>37</lpage>. <ext-link xlink:type="simple" ext-link-type="doi" xlink:href="10.1016/j.biocon.2018.11.010">https://doi.org/10.1016/j.biocon.2018.11.010</ext-link></mixed-citation></ref><ref id="B19"><mixed-citation xmlns:xlink="http://www.w3.org/1999/xlink" xlink:type="simple"><person-group><name name-style="western"><surname>Myers</surname><given-names>N</given-names></name><name name-style="western"><surname>Mittermeier</surname><given-names>RA</given-names></name><name name-style="western"><surname>Mittermeier</surname><given-names>CG</given-names></name><name name-style="western"><surname>Da Fonseca</surname><given-names>GA</given-names></name><name name-style="western"><surname>Kent</surname><given-names>J</given-names></name></person-group> (<year>2000</year>) <article-title>Biodiversity hotspots for conservation priorities.</article-title><source>Nature</source><volume>403</volume>(<issue>6772</issue>): <fpage>853</fpage>–<lpage>858</lpage>. <ext-link xlink:type="simple" ext-link-type="doi" xlink:href="10.1038/35002501">https://doi.org/10.1038/35002501</ext-link></mixed-citation></ref><ref id="B2"><mixed-citation xmlns:xlink="http://www.w3.org/1999/xlink" xlink:type="simple"><person-group><name name-style="western"><surname>Brooks</surname><given-names>TM</given-names></name><name name-style="western"><surname>Mittermeier</surname><given-names>RA</given-names></name><name name-style="western"><surname>Da Fonseca</surname><given-names>GAB</given-names></name><name name-style="western"><surname>Gerlach</surname><given-names>J</given-names></name><name name-style="western"><surname>Hoffmann</surname><given-names>M</given-names></name><name name-style="western"><surname>Lamoreux</surname><given-names>JF</given-names></name><name name-style="western"><surname>Mittermeier</surname><given-names>CG</given-names></name><name name-style="western"><surname>Pilgrim</surname><given-names>JD</given-names></name><name name-style="western"><surname>Rodrigues</surname><given-names>ASL</given-names></name></person-group> (<year>2006</year>) <article-title>Global Biodiversity Conservation Priorities.</article-title><source>Science</source><volume>313</volume>(<issue>5783</issue>): <fpage>58</fpage>–<lpage>61</lpage>. <ext-link xlink:type="simple" ext-link-type="doi" xlink:href="10.1126/science.1127609">https://doi.org/10.1126/science.1127609</ext-link></mixed-citation></ref></ref-list></tp:taxon-treatment>
